# Supplementary material for: Assessment of Water Quality in A Tropical Reservoir in Mexico: Seasonal, Spatial and Multivariable Analysis
Source: Int J Environ Res Public Health. 2021 Jul 13;18(14):7456. doi: 10.3390/ijerph18147456 (PMC8305193; doi:10.3390/ijerph18147456)
Supplement: Supplementary file 1 [file ijerph-18-07456-s001.zip]

Archive with 1 entries (1 files):
- ijerph-1270353-supplementary.pdf
